# Supplementary material for: Age-Related Changes in Electroencephalographic Signal Complexity
Source: PLoS One. 2015 Nov 4;10(11):e0141995. doi: 10.1371/journal.pone.0141995 (PMC4633126; doi:10.1371/journal.pone.0141995)
Supplement: S1 File — Sheet 1: Global values of Fractal Dimension (FD) and FD values for each EEG electrode. Sheet 2: Global values of band power and band power values for each EEG electrode. (XLSX) [file pone.0141995.s001.xlsx]

## Sheet: Fractal Dimension
		Gender	Age	Global_FD	FD_Fp2	FD_F4	FD_C4	FD_P4	FD_O2	FD_F8	FD_T4	FD_T6	FD_Fz	FD_Pz	FD_Fp1	FD_F3	FD_C3	FD_P3	FD_O1	FD_F7	FD_T3	FD_T5	FD_Cz
1	YA1	male	16	1.36983	1.3619	1.3783	1.3528	1.3485	1.3345	1.3792	1.4174	1.3695	1.3706	1.3192	1.3739	1.402	1.3587	1.3736	1.3661	1.3829	1.4157	1.4051	1.3168
2	A1	male	27	1.41924	1.4057	1.4	1.428	1.4227	1.4024	1.4652	1.4073	1.4173	1.3944	1.3867	1.4231	1.4598	1.4344	1.4079	1.3878	1.4182	1.4634	1.4575	1.3838
3	YA2	male	23	1.40513	1.4162	1.4251	1.396	1.4086	1.3591	1.4221	1.4137	1.3935	1.4207	1.3696	1.4234	1.4352	1.4213	1.4153	1.3688	1.4199	1.41	1.3903	1.3887
4	YA3	female	21	1.39755	1.4207	1.376	1.3943	1.3954	1.3978	1.4209	1.4499	1.3719	1.4295	1.393	1.3665	1.3605	1.3965	1.4034	1.4021	1.3795	1.4197	1.3898	1.386
5	A2	female	29	1.50461	1.5139	1.5546	1.4895	1.4648	1.4906	1.5653	1.5272	1.4663	1.5274	1.4423	1.4749	1.55	1.466	1.5028	1.5434	1.5147	1.5128	1.5351	1.4459
6	A3	male	30	1.39102	1.3458	1.3677	1.3755	1.3477	1.3747	1.3862	1.4255	1.3803	1.3334	1.2839	1.3359	1.3545	1.4103	1.3788	1.4757	1.3411	1.6268	1.5459	1.3396
7	A4	male	41	1.52335	1.5244	1.5201	1.5117	1.5341	1.5117	1.5302	1.518	1.5575	1.5326	1.5096	1.5541	1.5006	1.4824	1.5261	1.5283	1.5343	1.516	1.5675	1.4845
8	YA4	female	20	1.42801	1.4121	1.4384	1.4085	1.4054	1.414	1.4235	1.452	1.4213	1.395	1.4472	1.4123	1.4214	1.4625	1.4193	1.4805	1.4501	1.428	1.4544	1.3863
9	A5	female	28	1.48325	1.4612	1.4755	1.4997	1.4843	1.4644	1.4587	1.5119	1.4859	1.4575	1.4997	1.4796	1.4779	1.4852	1.5008	1.466	1.4781	1.5247	1.4893	1.4814
10	YA5	male	20	1.39507	1.3946	1.4058	1.3896	1.3949	1.3693	1.4165	1.4256	1.3663	1.4134	1.3038	1.395	1.4463	1.4162	1.3775	1.371	1.4102	1.478	1.4013	1.331
11	YA6	male	21	1.31171	1.2708	1.2981	1.3406	1.3278	1.318	1.2976	1.3458	1.32	1.2752	1.2791	1.2799	1.306	1.3682	1.3223	1.3296	1.3148	1.3355	1.3097	1.2835
12	YA7	male	21	1.43102	1.4476	1.4849	1.3654	1.4206	1.4623	1.4164	1.3917	1.5063	1.4509	1.4388	1.421	1.4671	1.3743	1.4045	1.4838	1.4031	1.3981	1.4436	1.4089
13	A6	male	26	1.47235	1.5163	1.4672	1.4596	1.464	1.4085	1.4979	1.5027	1.4516	1.4474	1.441	1.499	1.4914	1.4848	1.501	1.4511	1.4657	1.4883	1.5109	1.4263
14	YA8	male	20	1.53245	1.5597	1.55	1.487	1.4881	1.5425	1.6195	1.5055	1.5167	1.567	1.4828	1.55	1.5525	1.5449	1.5027	1.5388	1.5932	1.5062	1.5159	1.4935
15	YA9	female	24	1.50434	1.4605	1.503	1.5481	1.4945	1.4607	1.4776	1.545	1.4808	1.487	1.4763	1.4823	1.4779	1.5348	1.5701	1.5136	1.4778	1.5408	1.5479	1.5038
16	A7	female	45	1.55427	1.5488	1.5438	1.5782	1.5862	1.649	1.5428	1.5731	1.5731	1.4908	1.5134	1.5451	1.518	1.526	1.5794	1.5511	1.5563	1.5969	1.5591	1.5
17	YA10	male	20	1.34838	1.3179	1.3332	1.3845	1.38	1.3562	1.3229	1.3583	1.3634	1.3243	1.3084	1.3238	1.3608	1.3784	1.3808	1.3341	1.3487	1.3697	1.3533	1.3206
18	A8	male	30	1.50623	1.4899	1.4317	1.445	1.4839	1.6874	1.5024	1.5559	1.6381	1.4092	1.4187	1.5195	1.4874	1.5014	1.5095	1.5464	1.5404	1.558	1.4782	1.4154
19	A9	female	29	1.63437	1.6556	1.6162	1.6718	1.6321	1.5985	1.6934	1.6133	1.6488	1.6457	1.5448	1.6685	1.6465	1.6431	1.6258	1.6769	1.6638	1.6622	1.6334	1.5127
20	A10	male	39	1.50797	1.5177	1.5045	1.50797	1.5221	1.4469	1.5311	1.5226	1.4961	1.5478	1.4488	1.5862	1.5236	1.5282	1.4838	1.4773	1.5401	1.4919	1.4721	1.5026
21	OA1	female	72	1.56899	1.555	1.5637	1.5677	1.5781	1.5537	1.5638	1.568	1.5528	1.5556	1.5564	1.5907	1.5862	1.6098	1.5979	1.5199	1.5613	1.5953	1.5466	1.5884
22	OA2	female	72	1.48895	1.5596	1.5523	1.5052	1.4647	1.4325	1.4476	1.4294	1.4284	1.5082	1.4496	1.5023	1.5592	1.5603	1.552	1.5076	1.433	1.4733	1.4671	1.4577
23	OA3	male	77	1.39375	1.4113	1.432	1.3938	1.3131	1.3362	1.409	1.4095	1.3683	1.4194	1.299	1.4684	1.4251	1.364	1.3353	1.4426	1.3934	1.4216	1.4553	1.384
24	OA4	male	73	1.52357	1.5518	1.5966	1.5234	1.5133	1.5187	1.492	1.574	1.5963	1.476	1.484	1.5215	1.5572	1.4676	1.4544	1.5082	1.5333	1.5111	1.5648	1.5036
25	OA5	male	74	1.56603	1.6809	1.5682	1.5504	1.5028	1.563	1.6365	1.5231	1.6675	1.5304	1.4647	1.6799	1.5649	1.5424	1.4862	1.4413	1.604	1.6745	1.5494	1.5244
26	OA6	male	79	1.60406	1.5899	1.6877	1.6602	1.5609	1.5595	1.5675	1.6221	1.5778	1.6385	1.5313	1.6507	1.6311	1.6234	1.5961	1.6037	1.5502	1.6018	1.6096	1.6152
27	A11	female	58	1.6328	1.6753	1.647	1.6121	1.5711	1.5818	1.6233	1.6555	1.571	1.6371	1.5612	1.764	1.7106	1.6135	1.5959	1.6058	1.6849	1.6598	1.6234	1.6299
28	OA7	male	85	1.27772	1.3091	1.3144	1.3681	1.2933	1.2557	1.4424	1.263	1.2268	1.2375	1.2622	1.3012	1.2453	1.2627	1.2254	1.2438	1.2495	1.2442	1.225	1.3071
29	A12	female	66	1.60176	1.6104	1.6101	1.6081	1.611	1.6002	1.6104	1.5896	1.5924	1.619	1.5659	1.6096	1.602	1.6272	1.6001	1.5624	1.5853	1.6166	1.617	1.5961
30	OA8	male	78	1.31584	1.2695	1.3889	1.376	1.3469	1.3215	1.3221	1.3089	1.2825	1.2615	1.3241	1.2862	1.2543	1.3411	1.3061	1.3147	1.3264	1.3282	1.2552	1.3868
31	A13	female	62	1.67637	1.7266	1.7135	1.6849	1.6686	1.643	1.6423	1.6249	1.6956	1.7029	1.6213	1.7113	1.7107	1.6957	1.6839	1.6304	1.7201	1.6498	1.6418	1.6838
32	OA9	male	70	1.53248	1.5761	1.5448	1.5387	1.5031	1.4702	1.5428	1.5241	1.5326	1.5634	1.5005	1.5689	1.5635	1.5482	1.5213	1.488	1.5339	1.5662	1.4867	1.5442
33	OA10	male	78	1.27614	1.2452	1.2979	1.2414	1.2149	1.2148	1.3047	1.3192	1.3496	1.2332	1.2117	1.2436	1.2341	1.2212	1.2223	1.4627	1.3828	1.2817	1.3138	1.2519
34	OA11	female	70	1.47937	1.5755	1.5506	1.4954	1.4512	1.4221	1.4274	1.432	1.3989	1.568	1.4639	1.5701	1.5613	1.4927	1.4491	1.4309	1.4129	1.4225	1.4583	1.5252
35	OA12	male	70	1.44034	1.423	1.4389	1.4609	1.4406	1.4435	1.4299	1.4382	1.4381	1.4289	1.4604	1.4541	1.4404	1.4573	1.4228	1.4548	1.4514	1.4389	1.4202	1.4241
36	OA13	female	75	1.60943	1.6372	1.5888	1.6114	1.6401	1.5383	1.5796	1.6376	1.6069	1.6147	1.5975	1.649	1.6195	1.5989	1.6458	1.5768	1.6245	1.6086	1.6107	1.5932
37	OA14	male	67	1.55638	1.5572	1.5261	1.5244	1.5482	1.5794	1.5733	1.616	1.6062	1.5238	1.5501	1.5598	1.5247	1.5295	1.5619	1.5828	1.565	1.5567	1.5756	1.5106
38	A14	male	65	1.53005	1.5508	1.5489	1.4561	1.4298	1.4577	1.4629	1.6168	1.663	1.5534	1.4487	1.5079	1.5366	1.4722	1.469	1.5167	1.6476	1.524	1.6553	1.5535
39	OA15	male	67	1.59666	1.5148	1.5586	1.5705	1.6081	1.6744	1.6649	1.7405	1.6305	1.5346	1.6236	1.5474	1.5643	1.6151	1.5017	1.5939	1.6773	1.6194	1.5772	1.5198
40	OA16	male	71	1.58026	1.5005	1.5406	1.6865	1.6831	1.5917	1.6847	1.5829	1.5941	1.4846	1.6063	1.5269	1.5547	1.5576	1.6136	1.5194	1.632	1.6601	1.489	1.5166

## Sheet: Spectral Power
		Gender	Age	Individual Alpha [Hz]	Global delta	delta Fp2	delta F4	delta C4	delta P4	delta O2	delta F8	delta T4	delta P8	delta Fz	delta Pz	delta Fp1	delta F3	delta C3	delta P3	delta O1	delta F7	delta T3	delta P7	delta Cz	Global theta	theta Fp2	theta F4	theta C4	theta P4	theta O2	theta F8	theta T4	theta P8	theta Fz	theta Pz	theta Fp1	theta F3	theta C3	theta P3	theta O1	theta F7	theta T3	theta P7	theta Cz	Global lowAlpha	lowAlpha Fp2	lowAlpha F4	lowAlpha C4	lowAlpha P4
1	YA1	male	16	10.5	5.03198	4.9837	5.1927	5.0257	5.0402	5.1686	4.8985	4.7657	4.8356	5.0935	5.1695	4.9428	5.1809	5.0573	5.0299	5.1468	4.8539	4.93	5.0338	5.2586	4.74487	4.6386	4.8432	4.7805	4.7562	4.8534	4.5907	4.519	4.6294	4.769	4.856	4.6099	4.8585	4.8358	4.7549	4.8706	4.4891	4.6419	4.7862	5.0697	5.19586	5.1421	5.2293	5.0979	5.1973
2	A1	male	27	9.25	4.88414	4.4577	4.5828	4.9424	4.7793	5.1041	4.7736	4.7745	4.7546	5.0952	5.2304	4.9332	4.5495	4.9979	4.7408	5.1166	5.0073	4.9656	4.9125	5.0807	4.50697	4.0774	4.2953	4.5372	4.4078	4.6548	4.3595	4.4595	4.4107	4.7961	4.7368	4.5143	4.1717	4.5737	4.4175	4.7154	4.6259	4.5427	4.549	4.7871	4.74295	4.23	4.5751	4.7377	4.6059
3	YA2	male	23	11	4.78007	4.7827	4.9257	4.7487	4.6975	4.9135	4.9415	4.6851	4.6959	4.9342	4.9237	4.5811	4.8111	4.6694	4.7242	4.8911	4.4808	4.7798	4.7567	4.8787	4.4506	4.4283	4.5783	4.4815	4.3189	4.4963	4.6506	4.4431	4.4086	4.5778	4.4101	4.1498	4.4383	4.3993	4.3918	4.6245	4.0547	4.5312	4.6542	4.5241	5.09043	4.9439	5.0364	5.3494	5.1812
4	YA3	female	21	10.75	4.9073	5.4007	4.923	4.6017	4.601	5.1513	4.7297	4.9192	4.9411	5.4298	5.0251	5.2186	4.979	4.6062	4.737	5.0634	4.6627	4.6237	4.86	4.7655	4.64757	5.0702	4.6789	4.3853	4.3691	4.8522	4.4306	4.6719	4.666	5.0634	4.7047	4.9156	4.7075	4.4104	4.5252	4.7616	4.3587	4.4636	4.6607	4.6083	5.38944	5.8809	5.5257	5.082	5.0357
5	A2	female	29	11.25	4.65304	5.0237	4.6869	4.5385	4.5398	4.934	4.4513	4.248	4.6889	5.0241	5.0392	4.7991	4.5803	4.5527	4.3631	4.8087	4.4405	4.4712	4.3553	4.8624	4.29729	4.6128	4.257	4.2123	4.2925	4.5234	4.0326	3.9417	4.3839	4.6132	4.6883	4.4241	4.1925	4.1993	4.0537	4.3858	4.0589	4.108	4.06	4.6085	4.26015	4.5259	4.1523	4.2449	4.4062
6	A3	male	30	9.75	4.67363	4.6141	4.7402	4.5809	4.597	4.5527	4.7119	4.392	4.7307	4.8553	4.8233	4.5054	4.7294	4.7179	4.5281	4.6218	4.5713	4.7695	4.7319	5.0256	4.45699	4.3907	4.5545	4.4238	4.3793	4.341	4.2829	4.1619	4.5867	4.7934	4.6281	4.3002	4.5991	4.5305	4.2482	4.4193	4.1905	4.4667	4.5569	4.8292	5.02097	4.9774	4.9754	4.8332	5.0555
7	A4	male	41	11	4.52954	4.6349	4.7692	4.4533	4.5559	4.6119	4.8907	3.6613	4.5406	4.6023	4.7129	4.5297	4.4511	4.6315	4.5871	4.6195	4.5975	3.7349	4.5128	4.9642	4.01643	3.9929	4.2033	4.0167	4.0883	4.0117	4.1866	3.3424	3.9772	4.1607	4.1405	3.8978	4.0024	4.2412	4.1443	4.0264	3.9224	3.4074	4.0045	4.5455	4.29026	4.2386	4.3033	4.2747	4.4586
8	YA4	female	20	10	4.66333	4.7241	4.9568	4.471	4.498	4.9489	4.8067	4.5553	4.3888	4.9757	4.5193	4.6305	4.7036	4.6323	4.4234	4.6823	4.5682	4.5323	4.5481	5.0379	4.41003	4.4267	4.7496	4.2915	4.2112	4.5956	4.4398	4.3031	4.1729	4.842	4.1247	4.3385	4.5167	4.4613	4.1937	4.3928	4.2665	4.3431	4.2492	4.8717	4.88498	4.9055	5.0672	4.7134	4.9748
9	A5	female	28	12	4.82445	4.8447	4.9244	4.7622	4.65	4.6552	4.8115	4.4588	4.8424	5.051	4.9631	4.8357	4.8525	4.9718	4.6817	4.9817	4.7165	4.7531	4.6894	5.2188	4.60791	4.5508	4.7079	4.5519	4.4423	4.4801	4.4364	4.324	4.7437	4.8876	4.6696	4.5661	4.6893	4.8065	4.5525	4.7169	4.346	4.5057	4.5629	5.0101	5.35042	5.4421	5.4488	5.1895	5.5125
10	YA5	male	20	9.75	4.69953	4.3443	5.4251	4.5751	4.4288	4.6149	4.4608	5.0277	4.7103	4.9182	4.7559	4.2966	5.4754	4.7522	4.5218	4.5428	4.1908	4.7081	4.6986	4.8436	4.41214	4.1191	4.9103	4.3766	4.1325	4.3392	4.2102	4.5174	4.4417	4.8359	4.4226	4.1031	4.8866	4.5475	4.3551	4.2904	3.9387	4.3579	4.4188	4.6271	4.73754	4.426	4.8002	4.6897	4.6545
11	YA6	male	21	9.25	4.69339	4.6478	4.9785	4.5465	4.5651	4.6656	4.4662	4.336	4.772	4.9288	4.858	4.6932	5.0615	4.6393	4.6056	4.6509	4.6813	4.408	4.8261	4.8441	4.60285	4.5886	4.8675	4.4946	4.4993	4.5926	4.3991	4.2642	4.8042	4.9763	4.6646	4.6049	4.942	4.513	4.448	4.5521	4.5406	4.2581	4.706	4.7384	5.48118	5.6775	5.7258	5.2622	5.2946
12	YA7	male	21	9.75	4.40988	4.2635	4.6695	4.6061	4.4509	3.9191	4.4128	4.0362	4.4	4.594	4.7133	4.1462	4.7738	4.5457	4.5262	4.2051	4.2747	4.174	4.3512	4.7254	4.07291	3.9797	4.3486	4.2872	4.0906	3.5098	4.0086	3.8207	4.0802	4.2954	4.2653	3.8707	4.416	4.2866	4.2499	3.7921	3.8776	3.8987	3.9698	4.3377	4.52189	4.4995	4.4204	5.0352	4.7749
13	A6	male	26	10.5	4.68785	4.6343	4.6501	4.6262	4.5912	4.9226	4.5136	4.517	4.8023	4.9501	4.6806	4.7075	4.6119	4.7938	4.5915	4.4619	4.7359	4.7745	4.6538	4.8503	4.32071	4.2702	4.3264	4.285	4.1756	4.5093	4.0161	4.2047	4.4508	4.6422	4.2843	4.2243	4.3104	4.5179	4.2347	4.1276	4.4601	4.2887	4.1886	4.5766	4.46874	4.3394	4.3597	4.3163	4.357
14	YA8	male	20	10.25	4.69699	3.9375	4.916	5.1434	4.6892	4.546	4.408	4.4582	4.7058	4.9195	4.9865	4.7509	4.8134	4.8971	4.664	4.4789	4.6938	4.6327	4.4911	5.1108	4.28374	3.533	4.5213	4.5602	4.2863	4.1534	4.0005	4.095	4.3177	4.5427	4.4698	4.2924	4.4062	4.4965	4.2754	4.1053	4.2622	4.2264	4.1382	4.7085	4.23449	3.5379	4.3433	4.525	4.3457
15	YA9	female	24	11.25	4.49499	4.5317	4.5648	4.4557	4.8235	4.6941	4.1034	4.1292	4.137	4.7114	4.5121	4.7936	4.5956	4.5544	4.215	4.6556	4.3728	4.423	4.2599	4.872	4.25679	4.3242	4.4102	4.159	4.4993	4.5048	3.7748	3.6761	4.0357	4.6285	4.3307	4.4881	4.3315	4.3947	3.9803	4.3314	4.276	4.1624	3.8601	4.7113	4.17634	4.1579	4.12	4.3354	4.4601
16	A7	female	45	11	4.61124	4.701	4.7389	4.4115	4.2429	4.8776	4.6576	4.4741	4.6539	4.8046	4.6425	4.6201	4.651	4.8785	4.517	4.436	4.6708	4.4449	4.3957	4.7949	4.26534	4.3377	4.4205	4.1033	3.8838	4.6009	4.2646	4.1056	4.3321	4.5363	4.2746	4.1774	4.2934	4.5489	4.1803	4.0485	4.3889	4.0226	4.073	4.449	4.16615	4.1561	4.2336	4.1902	3.8898
17	YA10	male	20	9.5	4.98684	4.902	5.1583	5.0827	5.1796	4.9644	4.6923	4.4615	5.1638	5.1377	5.2401	4.8054	5.0536	4.949	5.2557	4.869	5.0307	4.5622	5.1257	5.1163	4.76615	4.6693	4.9048	4.8601	4.9642	4.8234	4.3555	4.243	4.9634	4.9395	4.9617	4.6262	4.8917	4.8443	5.0705	4.6025	4.6692	4.2877	4.8726	5.0072	5.29922	5.3066	5.3455	5.3083	5.4418
18	A8	male	30	10	4.72058	4.8373	4.9927	4.7059	4.614	4.6324	4.5849	4.6673	4.6006	5.0574	4.6725	4.7965	4.8691	4.5973	4.6083	4.6591	4.38	4.6833	4.7886	4.9438	4.52215	4.5556	4.7818	4.5443	4.4326	4.4154	4.3525	4.3439	4.3489	4.903	4.5174	4.4749	4.6981	4.5168	4.4377	4.4344	4.2278	4.497	4.5912	4.8476	4.77436	4.8956	5.0703	4.7286	4.601
19	A9	female	29	12	4.27197	4.1571	4.3787	4.0643	4.1693	4.4061	4.0277	3.929	4.0846	4.6232	4.7692	4.4429	3.9334	4.2163	4.2442	4.383	4.0733	4.3767	4.2115	4.677	3.88879	3.8222	4.0646	3.6264	3.752	4.0151	3.6255	3.599	3.6884	4.3571	4.2328	4.0921	3.6227	3.8394	3.8183	4.0687	3.5849	3.9317	3.7714	4.3748	3.62417	3.4747	3.6678	3.4699	3.5649
20	A10	male	39	10.25	4.88414	4.4577	4.5828	4.9424	4.7793	5.1041	4.7736	4.7745	4.7546	5.0952	5.2304	4.9332	4.5495	4.9979	4.7408	5.1166	5.0073	4.9656	4.9125	5.0807	4.50697	4.0774	4.2953	4.5372	4.4078	4.6548	4.3595	4.4595	4.4107	4.7961	4.7368	4.5143	4.1717	4.5737	4.4175	4.7154	4.6259	4.5427	4.549	4.7871	4.98772	4.4063	4.8372	4.9138	4.8658
21	OA1	female	72	10.5	4.69663	4.6513	4.7991	4.6585	4.5986	4.77	4.7639	4.414	4.5924	4.9538	4.7801	4.6128	4.6537	4.537	4.6358	4.8982	4.7656	4.5912	4.6793	4.8806	4.35499	4.2936	4.5135	4.3705	4.1733	4.4323	4.3111	4.078	4.3432	4.6405	4.3693	4.2418	4.3585	4.2559	4.2644	4.5693	4.3648	4.2405	4.3994	4.525	4.30721	4.1467	4.3622	4.263	4.2315
22	OA2	female	72	9.25	4.62883	4.3712	4.6128	4.4834	4.5965	4.5505	4.8604	4.7204	4.4165	4.7711	4.781	4.5253	4.6283	4.541	4.7204	4.7418	4.8112	4.5088	4.5307	4.7765	4.46166	4.28	4.5699	4.4508	4.4554	4.4475	4.4938	4.3911	4.3	4.7376	4.4595	4.393	4.5783	4.4129	4.4484	4.4764	4.596	4.3527	4.3957	4.5325	4.98303	4.5498	4.8596	4.9437	5.0548
23	OA3	male	77	8	5.04474	5.2086	4.9027	5.0147	5.0404	5.9382	4.9603	4.7773	4.8548	5.143	5.2865	5.2937	4.9303	4.9537	5.0945	5.097	4.9173	4.6163	4.715	5.1058	4.7732	5.0172	4.8598	4.9928	4.8369	4.9251	4.5904	4.3808	4.4703	5.0936	4.8587	4.9699	4.7237	4.9521	4.8802	4.7311	4.5644	4.4566	4.4165	4.9707	5.23069	5.4242	5.1758	5.2747	5.535
24	OA4	male	73	9.75	4.25821	4.0466	4.2194	4.3265	4.2564	4.563	3.9678	4.0466	4.2946	4.5147	4.4645	4.06	4.0095	4.1097	4.3119	4.419	4.5913	3.8453	4.3632	4.4959	3.91212	3.5728	3.8548	4.029	3.9281	4.0841	3.6458	3.7839	3.9855	4.217	4.0364	3.5672	3.6159	3.852	4.0484	4.1017	4.2031	3.4933	4.0998	4.2114	4.62467	4.5136	4.5897	4.559	4.4764
25	OA5	male	74	9.5	4.34698	4.1203	4.3524	4.3848	4.4192	4.278	4.3363	3.9896	4.4373	4.5449	4.5597	4.2835	4.1734	4.1874	4.2138	4.6265	4.598	4.2422	4.3955	4.4498	4.25111	4.0312	4.338	4.361	4.2682	4.1769	4.2347	3.9458	4.1131	4.4761	4.3915	4.1525	4.1486	4.1347	4.1851	4.6088	4.3925	4.0733	4.4117	4.3274	4.67018	4.4681	4.6603	4.7023	4.8215
26	OA6	male	79	10	4.45792	4.4636	4.6462	4.3624	4.3742	4.6129	4.2587	4.0687	4.3959	4.8731	4.7539	4.7129	4.6214	4.3737	4.3766	4.6532	4.247	3.8958	4.2285	4.7817	4.37395	4.3675	4.5413	4.3157	4.3645	4.6003	4.1391	3.9627	4.2381	4.82	4.6447	4.7041	4.5802	4.3065	4.3044	4.613	4.1348	3.7513	4.1874	4.5294	4.70452	4.6961	4.7363	4.5418	4.927
27	A11	female	58	10.5	4.42986	4.3939	4.4368	4.59	4.5844	4.6832	4.3669	4.3156	4.48	4.663	4.6116	4.419	4.5391	4.5846	4.361	4.2148	4.3023	4.0305	3.8796	4.711	4.27487	4.1981	4.431	4.5434	4.4401	4.4733	4.0975	4.091	4.2775	4.53	4.3493	4.184	4.3604	4.4694	4.2347	4.0396	4.0752	3.9782	3.845	4.6048	4.44316	4.283	4.4706	4.7497	4.8507
28	OA7	male	85	7	4.97101	5.0592	5.0665	4.8739	4.9471	5.0984	5.1103	4.8329	4.9563	4.9454	5.0231	5.0561	4.9021	4.7623	4.9476	5.1866	4.9631	4.8277	5.025	4.8656	4.72365	4.7851	4.9054	4.6751	4.6085	4.8291	4.7823	4.6319	4.7815	4.846	4.5904	4.712	4.5975	4.6617	4.7749	4.9139	4.547	4.6025	4.8224	4.6821	5.49875	5.5263	5.5236	5.3555	5.5281
29	A12	female	66	11	4.81489	4.8826	4.9531	4.8481	4.6339	4.8126	4.7228	4.5152	4.9355	4.896	4.8519	4.7615	4.9101	4.885	4.8762	5.0898	4.7113	4.8395	4.5428	4.815	4.43035	4.5431	4.6358	4.5211	4.2514	4.4375	4.2697	4.101	4.6157	4.5519	4.4329	4.4471	4.6254	4.5154	4.2827	4.715	4.312	4.3773	4.2323	4.3094	4.51714	4.5592	4.6261	4.5536	4.4179
30	OA8	male	78	8.25	4.84804	4.6015	5.0187	5.2401	5.2313	4.792	4.8398	4.6341	4.8216	4.4724	4.8016	5.1954	4.2053	5.038	4.7579	4.8231	4.7814	5.1895	4.7055	4.9636	4.29315	4.0126	4.3361	4.5114	4.5729	4.372	4.5103	4.1791	4.355	3.9704	4.3878	4.4415	3.7446	4.3068	4.2753	4.4041	4.2208	4.5847	4.1121	4.2723	4.60565	4.4464	4.5951	4.6196	4.6509
31	A13	female	62	11.5	4.31629	4.2623	4.4295	4.2985	4.0936	4.2227	4.8212	4.4293	4.43	4.323	4.3445	4.2566	4.21	4.2987	4.2622	4.2661	4.3284	4.0044	4.4281	4.3005	4.15988	4.1459	4.3333	4.1706	3.9257	4.003	4.5885	4.2009	4.2245	4.2522	4.1717	4.1608	4.0976	4.1755	4.1103	4.0909	4.0394	3.8237	4.3565	4.1667	4.31475	4.346	4.4472	4.1479	4.0276
32	OA9	male	70	7.8	4.79347	4.3981	4.7674	4.753	4.786	4.8562	4.9069	4.8436	4.8768	4.4385	4.885	4.8084	4.6235	4.6543	4.4322	5.8579	4.6205	4.9112	4.9279	4.7285	4.41655	4.0813	4.4587	4.4395	4.3298	4.3932	4.4743	4.3999	4.5375	4.1429	4.4321	4.5196	4.2824	4.3049	3.9927	5.4598	4.22	4.4689	4.6009	4.376	4.68868	4.2924	4.5937	4.6273	4.6632
33	OA10	male	78	7.75	5.80237	5.9848	5.6784	5.5969	5.7129	5.9339	5.8107	5.742	5.8599	6.1348	5.7405	5.9192	5.6292	5.6179	5.7003	5.9549	5.8693	5.8019	5.9171	5.6405	5.68784	5.9064	5.6415	5.5309	5.5835	5.8228	5.7508	5.6481	5.6773	5.8909	5.6063	5.7712	5.5521	5.5756	5.6301	5.6365	5.6885	5.7176	5.8358	5.6031	5.89091	5.9015	5.6565	5.7828	5.8965
34	OA11	female	70	9.25	4.98561	4.9624	5.0619	4.8347	4.7121	5.1809	5.3865	5.2816	5.1353	4.9427	4.7245	4.8046	4.7706	4.7467	4.6479	5.1849	5.3611	5.2334	4.947	4.8077	4.64221	4.8113	4.8257	4.5044	4.3288	4.7657	4.8245	4.7576	4.7854	4.7938	4.3598	4.7163	4.6531	4.4612	4.269	4.8683	4.7408	4.6667	4.5254	4.5441	5.04771	4.9781	5.065	4.8001	4.7755
35	OA12	male	70	9	4.11247	4.0893	3.9077	4.2404	4.157	4.4591	3.5106	3.8778	4.2152	4.2987	3.9687	4.2185	4.1106	4.0792	4.2768	4.4149	3.865	3.9216	4.2696	4.2562	3.82944	3.818	3.6643	3.921	3.8843	4.1911	3.2885	3.6183	3.8811	3.9763	3.5642	3.9072	3.8057	3.8415	3.9484	4.222	3.599	3.6681	4.0445	3.9158	4.251	4.0966	4.128	4.3893	4.3227
36	OA13	female	75	10	4.60227	4.6691	4.6911	4.6747	4.5243	4.4957	4.485	4.2342	4.5029	4.5884	4.7287	4.5537	4.6629	4.7689	4.6173	4.5746	4.7655	4.4123	4.6753	4.8185	4.36219	4.4409	4.5187	4.444	4.3046	4.2543	4.3493	3.9887	4.0511	4.4448	4.4192	4.3914	4.5335	4.4864	4.294	4.334	4.3969	4.1419	4.4383	4.6496	4.55964	4.6165	4.6834	4.4649	4.6395
37	OA14	male	67	10	4.36528	4.2143	4.3071	4.458	4.4046	4.3635	3.9832	4.0613	4.418	4.183	4.552	4.3613	4.4396	4.577	4.4526	4.3386	4.4831	4.4096	4.3396	4.594	4.05798	3.8089	3.9795	4.1931	4.119	4.019	3.689	3.8173	4.1571	3.8855	4.2409	3.9464	4.1052	4.2206	4.1871	4.0657	4.1605	4.1245	4.037	4.3453	3.71513	3.4163	3.5538	3.7828	3.7526
38	A14	male	65	11	4.62327	4.6014	4.7893	4.5161	4.643	4.6648	4.4866	4.5596	4.9899	4.2818	4.5257	5.2893	4.7885	4.4705	4.4752	4.5569	4.6499	4.4171	4.4346	4.702	4.22847	4.239	4.3874	4.0812	4.2822	4.3228	4.0921	4.1345	4.6031	3.9417	4.1039	4.8803	4.3792	4.0222	4.0612	4.1532	4.2432	4.0912	4.0298	4.2928	4.55191	4.2147	4.3412	4.7509	5.013
39	OA15	male	67	9.6	4.25006	4.2228	4.106	4.0258	4.2219	4.2609	5.0727	4.9277	4.1598	4.1505	4.2786	3.9816	3.9723	4.1336	4.2038	4.1674	3.7604	3.9678	4.5994	4.5382	3.75605	3.6845	3.6844	3.5081	3.6236	3.8212	4.5803	4.4093	3.9006	3.5998	3.7597	3.5381	3.4851	3.7002	3.5362	3.5549	3.2892	3.6866	4.1524	3.8507	3.5399	3.5647	3.5512	3.3618	3.4499
40	OA16	male	71	10	4.09702	3.9885	4.8481	3.2726	4.4274	4.2193	4.124	3.8851	4.2398	4.552	3.9627	4.4841	4.654	4.7177	3.2821	3.8496	4.0814	3.6356	3.3753	4.244	3.53609	4.3665	2.753	3.8545	3.6277	3.5555	3.436	3.731	3.9924	3.3787	3.9629	4.2122	3.9816	2.6665	3.3662	3.5718	3.0702	2.8239	3.7799	3.0552	3.126	2.3481	3.4201	3.1544	3.1517
[truncated: 75 more columns]
